# Supplementary material for: Does Coenzyme Q10 Supplementation Improve Testicular Function and Spermatogenesis in Male Mice with Chronic Kidney Disease?
Source: Biology (Basel). 2021 Aug 17;10(8):786. doi: 10.3390/biology10080786 (PMC8389647; doi:10.3390/biology10080786)
Supplement: Supplementary file 1 [file biology-10-00786-s001.zip]

Archive with 1 entries (1 files):
- biology-1294442-supplementary.pdf
